# Supplementary material for: Impact of a Limosilactobacillus fermentum, Quercetin, and Resveratrol Nutraceutical on Fecal Microbiota Composition and Metabolic Activity in Healthy and Hypertensive Subjects
Source: Foods. 2025 Mar 14;14(6):986. doi: 10.3390/foods14060986 (PMC11941034; doi:10.3390/foods14060986)
Supplement: Supplementary file 1 [file foods-14-00986-s001.zip]

Archive with 1 entries (1 files):
- foods-3498698-supplementary.pdf
